# Supplementary material for: Antimicrobial Resistance in Streptococcus pneumoniae before and after the Introduction of Pneumococcal Conjugate Vaccines in Brazil: A Systematic Review
Source: Antibiotics (Basel). 2024 Jan 9;13(1):66. doi: 10.3390/antibiotics13010066 (PMC10812409; doi:10.3390/antibiotics13010066)
Supplement: Supplementary file 1 [file antibiotics-13-00066-s001.zip]

Archive with 1 entries (1 files):
- antibiotics-2765166-SI.pdf
